# Supplementary material for: Association of Body Weight Variability with Adverse Cardiovascular Outcomes in Patients with Pre-Dialysis Chronic Kidney Disease
Source: Nutrients. 2021 Sep 26;13(10):3381. doi: 10.3390/nu13103381 (PMC8539704; doi:10.3390/nu13103381)
Supplement: Supplementary file 1 [file nutrients-13-03381-s001.zip]

Archive with 1 entries (1 files):
- nutrients-1390086-supplementary.pdf
